# Supplementary material for: Anomalies in dye-terminator DNA sequencing caused by a natural G-quadruplex
Source: PLoS One. 2022 Dec 27;17(12):e0279423. doi: 10.1371/journal.pone.0279423 (PMC9794070; doi:10.1371/journal.pone.0279423)
Supplement: S1 File — A compilation of DNA synthesis attenuation data and plots. (XLSX) [file pone.0279423.s010.xlsx]

## Sheet: Legend
Supplementary Data. Normalized peak height plots for pG4-1 and variants.
The next tab to the right contains a comparison of pG4-1 and pG4-1-v1 for sequencing conducted by GENEWIZ (GW) and GenScript (GS).
Error bars indicate standard deviation: GW, n=10 for pG4-1 and n=4 for pG4-1-41; GS, n=4 for pG4-1 and n=3 for pG4-1-v1.
With the exception of pG4-1-r, which did not have a counterpart variant sequence, the remaining tabs provide data on other constructs in comparison to the pG4-1 and pG4-1-v1 means.
The pG4-1-r data are presented as a direct comparison of GW (n=1) and GS (n=3).

## Sheet: pG4-1 and pG4-1-v1
	Genewiz				Genscript
	pG4-1		pG4-1-v1		pG4-1		pG4-1-v1
	mean	SD	mean	SD	mean	SD	mean	SD
5'-
C	0.860429	0.036419	0.830675	0.0486319	0.826124	0.0400496	0.774323	0.0927257
T	0.941338	0.029431	0.964073	0.0191296	0.921795	0.0838707	0.894397	0.00628934
A	0.974839	0.0536268	0.978927	0.0112731	0.95982	0.0330781	0.960192	0.0312486
G	0.477798	0.0482852	0.512317	0.0300289	0.410442	0.0520251	0.444107	0.036177
T	0.65625	0.0436053	0.707647	0.0420499	0.830143	0.0827655	0.870448	0.156529
G	1.90562	0.0983368	1.96439	0.0436802	1.77175	0.154385	1.86115	0.0867289
G	0.857666	0.0745923	0.900917	0.0610661	0.823307	0.0640726	0.861255	0.0524047
A	1.31303	0.0602319	1.33904	0.0853345	1.50347	0.118156	1.54237	0.0378126
T	1.23332	0.130116	1.29578	0.0747402	1.6764	0.260331	1.5225	0.120213
C	0.919577	0.0910086	0.819054	0.0227129	0.797057	0.0495067	0.779793	0.023368
C	0.994621	0.0503365	0.949235	0.0219157	0.906837	0.0411659	0.856911	0.0195814
A	0.615775	0.0349056	0.621641	0.0135307	0.592779	0.0882235	0.554814	0.0286864
A	0.717257	0.0339178	0.735789	0.0450372	0.702992	0.0998455	0.730418	0.0329206
T	0.927388	0.0680966	0.874658	0.0318282	0.82953	0.0575634	0.786006	0.01519
A	1.08093	0.0618002	1.04681	0.0128361	1.07522	0.0650453	1.03695	0.0538506
G	0.548629	0.0446463	0.527841	0.0189004	0.480016	0.022788	0.495949	0.0118882
G	1.36104	0.0869518	1.35432	0.0945521	1.23855	0.0600529	1.26807	0.0228028
A	1.33893	0.0498669	1.34072	0.0211924	1.4794	0.0871371	1.54786	0.0729716
G	0.670431	0.0434845	0.639054	0.0272063	0.546762	0.0432815	0.543586	0.0346065
A	1.60513	0.0705197	1.5971	0.0326844	1.6276	0.122867	1.6689	0.0491604
A	0.769644	0.128638	1.46573	0.0281717	0.630369	0.509123	1.5278	0.104901
A	0.478812	0.106249	0.888823	0.0214954	0.364571	0.353378	0.844047	0.0717886
A	0.425508	0.100352	0.87558	0.0340285	0.293595	0.284572	0.791146	0.0512615
A	0.429053	0.117075	0.977681	0.0402567	0.247558	0.237371	0.966759	0.018518
G	0.365748	0.125458	0.934151	0.0323771	0.173093	0.125678	0.798902	0.0224312
G	0.647159	0.278893	2.02157	0.0727451	0.282619	0.214476	1.82697	0.0357757
T	0.223756	0.110301	0.708364	0.0247799	0.109195	0.0935529	0.757601	0.0181742
A	0.277842	0.122752	0.872923	0.026107	0.0987829	0.101898	0.831468	0.0433256
A	0.247574	0.120268	0.825762	0.0137192	0.0869021	0.0908096	0.798449	0.0320568
G	0.155905	0.0821006	0.56379	0.00775571	0.0506518	0.0429932	0.46018	0.0320349
A	0.497304	0.278475	1.85585	0.0564861	0.163551	0.136274	1.99938	0.145918
A	0.243233	0.137442	0.926604	0.0378262	0.0761041	0.0659977	0.896853	0.0306977
T	0.275925	0.152985	1.01549	0.00775645	0.09922	0.0718278	0.902346	0.060423
T	0.276601	0.176383	1.05226	0.0668071	0.0987189	0.0788298	1.1633	0.0662782
C	0.266862	0.167506	1.01965	0.0412019	0.0814536	0.065331	1.03006	0.0660588
G	0.119161	0.0828581	0.490134	0.00993832	0.0335377	0.0232619	0.473532	0.0133324
A	0.289877	0.17659	1.21514	0.0101224	0.0749078	0.0660573	1.27002	0.0827128
T	0.229649	0.148243	0.939758	0.0213981	0.0655981	0.0548256	0.857543	0.0283323
A	0.250308	0.151622	1.03218	0.0195593	0.0704449	0.0522428	0.95129	0.0618589
T	0.260602	0.163764	1.07471	0.0195259	0.0701774	0.0594793	0.960412	0.0378036
-3'

## Sheet: pG4-1-r
	pG4-1-r
	GW	GS
		mean of n=3	SD
5'-
A	1.02715	1.00552	0.0180602
T	0.957087	0.9143	0.0669539
A	0.972101	0.902534	0.0237224
T	1.0897	1.07281	0.142035
C	1.15976	1.09158	0.27065
G	0.541724	0.53112	0.0508264
A	0.889528	1.00583	0.0298075
A	0.965845	0.972581	0.0660687
T	1.12599	1.15034	0.273967
T	1.3199	1.41653	0.1247
C	1.10347	0.983982	0.0247616
A	0.59427	0.530295	0.0477439
A	0.738146	0.662528	0.0781814
T	0.952083	0.871168	0.0241128
A	1.1435	1.16996	0.0793226
G	0.539222	0.497551	0.0679949
G	1.30739	1.29428	0.146389
A	1.22607	1.52869	0.0563543
G	0.680596	0.61429	0.0951151
A	1.66646	1.78412	0.0478402
A	1.49881	0.673244	0.432763
A	1.04967	0.349267	0.269752
A	1.01589	0.271257	0.202602
A	1.07219	0.216831	0.145786
G	1.05217	0.156666	0.0713533
G	2.13312	0.235855	0.146964
T	0.81196	0.091957	0.0611119
A	0.86826	0.0859374	0.0588544
A	0.83448	0.0758975	0.0626276
G	0.746904	0.0626614	0.0379422
G	2.2257	0.170045	0.132141
A	1.38121	0.113476	0.0845036
T	1.47254	0.106354	0.0797133
C	1.07094	0.0503271	0.0434527
C	1.141	0.0580447	0.0495731
A	0.74315	0.0367612	0.0345119
C	1.0284	0.057864	0.0390678
T	1.08845	0.0677035	0.0624405
A	1.12098	0.06636	0.0543784
G	0.52546	0.0295273	0.0188331
-3'

## Sheet: pG4-1-v2
	pG4-1-v2
	GW	GS
5'-
C	0.869992	0.819461	0.732373
T	0.943036	0.927935	0.880762
A	0.956119	0.880679	1.05787
G	0.534206	0.559553	0.343689
T	1.10221	0.801203	0.677804
G	1.95149	1.89776	1.68972
G	0.80894	0.953711	0.698866
A	1.46198	1.48104	1.57005
T	1.2483	1.34142	2.06596
C	0.900518	0.760391	0.726629
C	0.974652	0.893567	0.788856
A	0.568002	0.550961	0.63951
A	0.735895	0.794759	0.714183
T	0.81221	0.844163	0.710354
A	0.985555	0.909677	1.09808
G	0.497138	0.533777	0.530372
G	1.13818	1.32209	1.20243
A	1.33115	1.47245	1.63898
G	0.594167	0.656213	0.497822
A	1.58626	1.59918	1.73568
A	1.44454	1.43701	1.51549
A	0.600709	0.681989	0.647169
A	0.750068	0.791537	0.676846
A	0.931044	0.949415	0.808961
G	0.798038	0.761465	0.796515
G	1.80867	1.92461	1.58537
T	0.685745	0.669101	0.643339
A	0.781684	0.726023	0.842468
A	0.733715	0.839867	0.702695
G	0.513491	0.529481	0.414533
A	1.86209	1.81398	2.11766
A	0.825293	0.889271	0.860658
T	0.975743	0.893567	0.930544
T	1.07059	1.05144	1.00235
C	1.06296	0.988079	0.973625
G	0.470973	0.496187	0.521756
A	1.0924	1.13629	1.34699
T	0.866721	0.873161	0.822364
A	1.00409	0.836645	0.950649
T	1.03025	0.981635	0.889378
-3'

## Sheet: pG4-1-v3
	pG4-1-v3
	Genewiz		Genscript
5'-
C	0.826481	0.80784	0.758654	0.697172
T	0.891426	0.875246	0.856027	0.911936
A	0.884094	0.914653	1.04756	1.03065
G	0.493375	0.475993	0.476165	0.443557
T	0.582412	0.581769	0.739393	0.74142
G	1.75352	1.79923	1.94211	1.90589
G	0.857906	0.816136	0.881708	0.806173
A	1.2591	1.2548	1.46702	1.58537
T	1.0475	1.06295	1.41458	1.3965
C	1.14492	1.43109	0.807875	0.777034
C	1.02341	1.11065	0.879568	0.893589
A	0.613838	0.603547	0.558558	0.511548
A	0.724873	0.753915	0.730833	0.716598
T	1.13864	1.00073	0.768284	0.800777
A	1.05903	1.1345	1.12996	1.11483
G	0.685068	0.605621	0.482585	0.474854
G	1.43508	1.3305	1.32256	1.23786
A	1.29576	1.25894	1.50233	1.62206
G	0.701828	0.669916	0.603499	0.574142
A	1.58173	1.51198	1.63073	1.75804
A	1.42984	1.42487	1.57402	1.6825
A	0.879904	0.903246	0.898828	0.895748
A	0.868381	0.852432	0.836766	0.843946
A	0.960561	0.922949	1.02402	1.08353
G	0.853716	0.85658	0.842117	0.833153
G	1.74619	1.72457	1.70135	1.60695
T	0.582412	0.610806	0.750094	0.767321
A	0.844288	0.833765	0.882778	0.939996
A	0.823338	0.815099	0.811086	0.805094
G	0.55832	0.529918	0.491145	0.458666
A	1.65296	1.63642	1.94104	2.05267
A	0.855811	0.85658	0.853887	0.894669
T	0.909234	0.857617	0.881708	0.932441
T	0.900854	0.91569	1.1535	1.18174
C	0.937516	0.921912	1.05077	1.07598
G	0.451474	0.450067	0.474025	0.4673
A	1.09988	1.08784	1.20807	1.29614
T	0.850574	0.798507	0.803595	0.850421
A	0.911329	0.927097	1.00048	0.997194
T	0.951134	0.907394	0.909529	0.963738
-3'

## Sheet: pG4-1-v4
	pG4-1-v4
	Genewiz	Genscript
5'-
C	0.805146	1.64293	0.728241
T	0.95819	1.09766	0.917754
A	0.957081	0.757884	0.995475
G	0.615504	0.622584	0.417354
T	0.792947	1.45778	0.739952
G	1.94854	1.6409	1.85254
G	0.828435	1.07731	0.795315
A	1.37407	1.29502	1.72159
T	1.33747	1.18922	1.35214
C	0.861706	0.699898	0.800639
C	0.961517	0.820956	0.86452
A	0.59776	0.55646	0.53234
A	0.810691	0.773143	0.722917
T	0.849506	0.768057	0.793186
A	1.00144	0.756867	1.09875
G	0.5412	0.516785	0.484429
G	1.28091	1.17599	1.17966
A	1.27426	1.1414	1.67581
G	0.648775	0.679552	0.516369
A	1.55484	1.3296	1.81102
A	0.695353	0.639878	0.688847
A	0.758567	0.673449	0.711206
A	0.853943	0.731434	0.74847
A	0.807364	0.682604	0.803833
G	0.850616	0.658189	0.784669
G	1.88644	1.52085	1.54911
T	0.675391	0.524924	0.575991
A	0.848397	0.62767	0.783604
A	0.736387	0.713123	0.667554
G	0.548963	0.536114	0.365185
A	1.69458	1.19023	1.88342
A	0.886104	0.754832	0.807027
T	0.961517	0.76704	0.852808
T	1.06687	0.765005	1.03274
C	1.05911	0.710071	0.927336
G	0.51902	0.400814	0.402449
A	1.13231	0.809766	1.22758
T	0.909393	0.706002	0.758052
A	0.937119	0.653103	0.876231
T	1.04248	0.766022	0.858131
-3'

## Sheet: pG4-1-v5 
	pG4-1-v5
	Genewiz
5'-
C	0.795196	0.882395
T	0.840754	0.951153
A	0.846966	0.886215
G	0.461793	0.508046
T	0.549803	0.642697
G	1.64113	1.65783
G	0.814869	0.8929
A	1.20832	1.3064
T	0.992959	1.08771
C	1.43094	1.10872
C	1.09754	1.04856
A	0.583972	0.611183
A	0.743425	0.754429
T	1.37399	1.13355
A	1.04059	1.00654
G	0.690619	0.644607
G	1.462	1.38758
A	1.2632	1.31022
G	0.741354	0.71623
A	1.42058	1.46302
A	1.24871	1.24337
A	0.798302	0.847061
A	0.770346	0.755384
A	0.822116	0.750609
G	0.70408	0.649382
G	1.4796	1.34842
T	0.562228	0.459342
A	0.676123	0.622642
A	0.684407	0.611183
G	0.457652	0.389629
A	1.35432	1.15838
A	0.70408	0.608318
T	0.723752	0.624552
T	0.703044	0.636967
C	0.761027	0.590173
G	0.361358	0.286492
A	0.88217	0.707635
T	0.646097	0.580624
A	0.733071	0.576804
T	0.75585	0.633147
-3'

## Sheet: pG4-1-d1
	pG4-1-d1
	Genewiz	Genscript
5'-
C	0.829905	0.903037	0.664555
T	0.956299	1.08062	0.791265
A	0.947952	0.988051	0.750826
G	0.626006	0.372172	0.481229
T	0.729744	0.869031	0.84114
G	1.97102	1.54064	1.79012
G	0.850176	0.695225	1.01233
A	1.38914	1.67477	1.1687
T	1.28898	1.41879	1.7335
C	0.851368	0.784017	0.811485
C	0.99684	0.92004	0.916627
A	0.604543	0.615879	0.61468
A	0.792941	0.784017	0.746782
T	0.848983	0.923818	0.820921
A	0.975377	1.05039	1.02447
G	0.549693	0.409011	0.566152
G	1.28659	0.998441	1.59601
A	1.30209	1.65305	1.3682
G	0.665355	0.49497	0.729258
A	1.53699	1.82402	1.57175
A	1.4106	0.546923	1.47874
A	0.956299	0.249374	0.912583
A	0.928874	0.165305	0.820921
A	0.968223	0.136022	0.843836
G	0.932451	0.0897369	0.633551
G	1.7719	0.167194	1.26171
T	0.666547	0.0812355	0.520321
A	0.794133	0.0793463	0.487969
A	0.795326	0.056676	0.444834
G	0.566386	0.0396732	0.26016
A	1.62046	0.155859	0.870796
A	0.816789	0.0765125	0.428658
T	0.889525	0.102961	0.500101
T	0.969415	0.105795	0.568848
C	0.978954	0.0793463	0.478533
G	0.465033	0.033061	0.202197
A	1.01115	0.0925707	0.470446
T	0.817981	0.0793463	0.382827
A	0.885948	0.0623436	0.405742
T	0.944375	0.0878477	0.416526
-3'

## Sheet: pG4-1-i1
	pG4-1-i1
	Genewiz
5'-
C	0.859933	0.87339
T	0.919613	0.899968
A	0.95307	0.912798
G	0.432227	0.435321
T	0.599512	0.596618
G	1.60955	1.58365
G	0.78669	0.78266
A	1.3229	1.27389
T	1.12397	1.09151
C	1.09142	1.19965
C	1.01637	1.0686
A	0.599512	0.601201
A	0.781264	0.778995
T	1.07333	1.17399
A	1.12126	1.06768
G	0.640203	0.636943
G	1.37083	1.42235
A	1.3853	1.33712
G	0.661904	0.677267
A	1.65114	1.5864
A	0.403291	0.592952
A	0.2559	0.364753
A	0.198933	0.323512
A	0.204358	0.288686
G	0.122073	0.215369
G	0.219731	0.374834
T	0.078669	0.170462
A	0.0840944	0.159465
A	0.0804774	0.15305
G	0.0434036	0.0971452
A	0.130211	0.28777
A	0.075052	0.155799
T	0.0813817	0.210787
T	0.0849986	0.156715
C	0.0587757	0.131971
G	0.0397866	0.0586537
A	0.0632969	0.159465
T	0.0678181	0.136553
A	0.0723393	0.13472
T	0.0651053	0.13747
-3'

## Sheet: pG4-1-v6
	pG4-1-v6
	Genewiz
5'-
C	0.883489	0.843487
T	0.920222	0.914329
A	0.920222	0.919052
G	0.496374	0.51006
T	0.614109	0.620572
G	1.9789	1.95617
G	0.940944	0.903939
A	1.21315	1.21375
T	1.12932	1.12874
C	1.00405	1.01067
C	1.02195	1.00501
A	0.595272	0.592236
A	0.732787	0.703693
T	0.97391	1.04279
A	1.03042	1.0409
G	0.638598	0.627184
G	1.48535	1.48106
A	1.248	1.2657
G	0.696995	0.716917
A	1.47593	1.50373
A	0.859942	0.864267
A	0.581143	0.54123
A	0.506734	0.470388
A	0.47942	0.464721
G	0.410662	0.408992
G	0.705472	0.685747
T	0.210982	0.214414
A	0.259019	0.254085
A	0.230762	0.221026
G	0.152585	0.14924
A	0.453989	0.458109
A	0.247716	0.233305
T	0.275031	0.262586
T	0.268437	0.254085
C	0.258077	0.237083
G	0.113968	0.108624
A	0.26467	0.263531
T	0.207215	0.212525
A	0.227936	0.231416
T	0.239239	0.241806
-3'

[truncated: 12 more sheets: pG4-1-v7, pG4-1-v8, pG4-1-v9, pG4-1-v10, pG4-1-v11, pG4-1-v12, pG4-1-v13, pG4-1-v14, pG4-1-v15, pG4-1-v16, pG4-1-v17, PCR data]
